# Supplementary material for: Genomic surveillance of Salmonella enterica serotype Minnesota strains from poultry products imported into South Africa
Source: Microb Genom. 2026 Feb 5;12(2):001633. doi: 10.1099/mgen.0.001633 (PMC12877407; doi:10.1099/mgen.0.001633)
Supplement: Uncited Supplementary Material 2. [file mgen-12-01633-s002.csv]

Table S1: Internal sample names (`sample_name`), metadata (`Collection year`, `Country`, `Continent`, `Data source`, `Isolation source`), sequence type (`ST`) and NCBI accessions (`biosample_accession`, `bioproject_accession`, `genome_acc`) for 36 SEPI genomes + 460 public genomes analysed in this study (n=496).
sample_name Collection Year Country Continent Data source Isolation source ST biosample_accession bioproject_accession genome_acc
100N 2022 South Africa Africa Supermarket Poultry ST548 SAMN47166209 PRJNA1230142 JBLZTG000000000
101N 2022 South Africa Africa Supermarket Poultry ST548 SAMN47166210 PRJNA1230142 JBLZTH000000000
23 2020 Brazil (Import) South America POE Poultry ST548 SAMN47166211 PRJNA1230142 JBLZTI000000000
256 2022 South Africa Africa Supermarket Poultry ST548 SAMN47166212 PRJNA1230142 JBLZTJ000000000
263 2022 South Africa Africa Supermarket Poultry ST548 SAMN47166213 PRJNA1230142 JBLZTK000000000
264 2022 South Africa Africa Supermarket Poultry ST548 SAMN47166214 PRJNA1230142 JBLZTL000000000
282 2022 South Africa Africa Supermarket Poultry ST548 SAMN47166215 PRJNA1230142 JBLZTM000000000
290 2022 South Africa Africa Supermarket Poultry ST548 SAMN47166216 PRJNA1230142 JBLZTN000000000
291 2022 South Africa Africa Supermarket Poultry ST548 SAMN47166217 PRJNA1230142 JBLZTO000000000
292 2022 South Africa Africa Supermarket Poultry ST548 SAMN47166218 PRJNA1230142 JBLZTP000000000
296 2022 South Africa Africa Supermarket Poultry ST548 SAMN47166219 PRJNA1230142 JBLZTQ000000000
297 2022 South Africa Africa Supermarket Poultry ST548 SAMN47166220 PRJNA1230142 JBLZTR000000000
298 2022 South Africa Africa Supermarket Poultry ST548 SAMN47166221 PRJNA1230142 JBLZTS000000000
30 2020 Brazil (Import) South America POE Poultry ST548 SAMN47166222 PRJNA1230142 JBLZTT000000000
300 2022 South Africa Africa Supermarket Poultry ST548 SAMN47166223 PRJNA1230142 JBLZTU000000000
304 2022 South Africa Africa Supermarket Poultry ST548 SAMN47166224 PRJNA1230142 JBLZTV000000000
306 2022 South Africa Africa Supermarket Poultry ST548 SAMN47166225 PRJNA1230142 JBLZTW000000000
308 2022 South Africa Africa Supermarket Poultry ST548 SAMN47166226 PRJNA1230142 JBLZTX000000000
310 2022 South Africa Africa Supermarket Poultry ST548 SAMN47166227 PRJNA1230142 JBLZTY000000000
313 2022 South Africa Africa Supermarket Poultry ST548 SAMN47166228 PRJNA1230142 JBLZTZ000000000
314 2022 South Africa Africa Supermarket Poultry ST548 SAMN47166229 PRJNA1230142 JBLZUA000000000
317 2022 South Africa Africa Supermarket Poultry ST548 SAMN47166230 PRJNA1230142 JBLZUB000000000
319 2022 South Africa Africa Supermarket Poultry ST548 SAMN47166231 PRJNA1230142 JBLZUC000000000
321 2022 South Africa Africa Supermarket Poultry ST548 SAMN47166232 PRJNA1230142 JBLZUD000000000
43 2021 Brazil (Import) South America POE Poultry ST548 SAMN47166233 PRJNA1230142 JBLZUE000000000
46 2021 Brazil (Import) South America POE Poultry ST548 SAMN47166234 PRJNA1230142 JBLZUF000000000
47 2021 Brazil (Import) South America POE Poultry ST548 SAMN47166235 PRJNA1230142 JBLZUG000000000
53 2021 Brazil (Import) South America POE Poultry ST548 SAMN47166236 PRJNA1230142 JBLZUH000000000
60 2021 Brazil (Import) South America POE Poultry ST548 SAMN47166237 PRJNA1230142 JBLZUI000000000
61 2021 Brazil (Import) South America POE Poultry ST548 SAMN47166238 PRJNA1230142 JBLZUJ000000000
69 2021 Brazil (Import) South America POE Poultry ST548 SAMN47166239 PRJNA1230142 JBLZUK000000000
73 2021 Brazil (Import) South America POE Poultry ST548 SAMN47166240 PRJNA1230142 JBLZUL000000000
75 2021 Brazil (Import) South America POE Poultry ST548 SAMN47166241 PRJNA1230142 JBLZUM000000000
97N 2022 South Africa Africa Supermarket Poultry ST548 SAMN47166242 PRJNA1230142 JBLZUN000000000
98N 2022 South Africa Africa Supermarket Poultry ST548 SAMN47166243 PRJNA1230142 JBLZUO000000000
99N 2022 South Africa Africa Supermarket Poultry ST548 SAMN47166244 PRJNA1230142 JBLZUP000000000
SAMEA104020340 2017 Ireland Europe Public (GenBank) Human 548 SAMEA104020340 PRJEB18998 GCA_025079655.1
SAMEA104280724 2008 United States North America Public (SRA) Water/River 548 SAMEA104280724 PRJEB20997 NA
SAMEA117993693 2022 Netherlands Europe Public (GenBank) Avian 548 SAMEA117993693 PRJEB84456 GCA_965267005.1
SAMEA117993695 2022 Netherlands Europe Public (GenBank) Avian 548 SAMEA117993695 PRJEB84456 GCA_965266995.1
SAMEA14356617 2022 South Africa Africa Public (SRA) Food 548 SAMEA14356617 PRJEB39546 NA
SAMEA14371009 2022 South Africa Africa Public (SRA) Food 548 SAMEA14371009 PRJEB39546 NA
SAMEA14371016 2022 South Africa Africa Public (SRA) Food 548 SAMEA14371016 PRJEB39546 NA
SAMEA14372699 2022 South Africa Africa Public (SRA) Food 548 SAMEA14372699 PRJEB39546 NA
SAMEA14372702 2022 South Africa Africa Public (SRA) Food 548 SAMEA14372702 PRJEB39546 NA
SAMEA14452841 2022 South Africa Africa Public (SRA) Food 548 SAMEA14452841 PRJEB39546 NA
SAMEA14452846 2022 South Africa Africa Public (SRA) Food 548 SAMEA14452846 PRJEB39546 NA
SAMEA14452847 2022 South Africa Africa Public (SRA) Food 548 SAMEA14452847 PRJEB39546 NA
SAMEA14452848 2022 South Africa Africa Public (SRA) Food 548 SAMEA14452848 PRJEB39546 NA
SAMEA14453027 2022 South Africa Africa Public (SRA) Food 548 SAMEA14453027 PRJEB39546 NA
SAMEA14453033 2022 South Africa Africa Public (SRA) Food 548 SAMEA14453033 PRJEB39546 NA
SAMEA4895857 2010 Netherlands Europe Public (GenBank) Poultry 548 SAMEA4895857 PRJEB28619 GCA_022318025.1
SAMEA5557271 2008 Benin Africa Public (GenBank) Human 548 SAMEA5557271 PRJEB20997 GCA_020282465.1
SAMEA6143273 2005 Unknown South America Public (GenBank) Unknown 548 SAMEA6143273 PRJEB35182 GCA_917070505.1
SAMEA6514579 2004 Northern Ireland Europe Public (GenBank) Animal Feed 548 SAMEA6514579 PRJEB20997 GCA_011789645.1
SAMEA7112576 2007 England Europe Public (SRA) Canine 548 SAMEA7112576 PRJEB39546 NA
SAMEA7113090 2008 Ireland Europe Public (SRA) Poultry 548 SAMEA7113090 PRJEB39546 NA
SAMEA7113091 2008 Ireland Europe Public (SRA) Poultry 548 SAMEA7113091 PRJEB39546 NA
SAMEA7113092 2008 Ireland Europe Public (SRA) Poultry 548 SAMEA7113092 PRJEB39546 NA
SAMEA7114553 2007 England Europe Public (SRA) ND/Others 548 SAMEA7114553 PRJEB39546 NA
SAMEA7114603 2008 Ireland Europe Public (SRA) Poultry 548 SAMEA7114603 PRJEB39546 NA
SAMEA7114845 2005 Ireland Europe Public (SRA) Human 548 SAMEA7114845 PRJEB39546 NA
SAMEA7115288 2008 Ireland Europe Public (SRA) Poultry 548 SAMEA7115288 PRJEB39546 NA
SAMEA7115289 2008 Ireland Europe Public (SRA) Poultry 548 SAMEA7115289 PRJEB39546 NA
SAMEA7115296 2008 Ireland Europe Public (SRA) Poultry 548 SAMEA7115296 PRJEB39546 NA
SAMEA7115344 2006 Ireland Europe Public (SRA) Human 548 SAMEA7115344 PRJEB39546 NA
SAMEA7115488 2008 Ireland Europe Public (SRA) Poultry 548 SAMEA7115488 PRJEB39546 NA
SAMEA7115489 2008 Ireland Europe Public (SRA) Poultry 548 SAMEA7115489 PRJEB39546 NA
SAMN02344745 2010 Mexico North America Public (GenBank) Plant 548 SAMN02344745 PRJNA186035 GCA_010702545.1
SAMN02344758 2010 Guatemala North America Public (GenBank) Plant 548 SAMN02344758 PRJNA186035 GCA_010633505.1
SAMN02368610 2000 Malaysia Asia Public (GenBank) Unspecified Meat 548 SAMN02368610 PRJNA203445 GCA_002064375.1
SAMN02646962 2007 United States North America Public (SRA) Avian 548 SAMN02646962 PRJNA215333 NA
SAMN02678792 2009 India Asia Public (GenBank) ND/Others 548 SAMN02678792 PRJNA186035 GCA_010694005.1
SAMN02678812 2013 United States North America Public (GenBank) Soil/Dust 548 SAMN02678812 PRJNA186035 GCA_007177655.1
SAMN02678813 2013 United States North America Public (GenBank) Soil/Dust 548 SAMN02678813 PRJNA186035 GCA_010640155.1
SAMN02777816 2004 United States North America Public (GenBank) Poultry 548 SAMN02777816 PRJNA183850 GCA_007187525.1
SAMN02821209 2014 Mexico North America Public (GenBank) Plant 548 SAMN02821209 PRJNA186035 GCA_006952885.1
SAMN02844847 2010 India Asia Public (GenBank) Plant 548 SAMN02844847 PRJNA186035 GCA_010687945.1
SAMN02845900 2007 Mexico North America Public (GenBank) Plant 548 SAMN02845900 PRJNA186035 GCA_011103015.1
SAMN02846131 2008 Mexico North America Public (GenBank) Water/River 548 SAMN02846131 PRJNA186035 GCA_010692045.1
SAMN02846479 2009 India Asia Public (GenBank) Plant 548 SAMN02846479 PRJNA186035 GCA_011093065.1
SAMN02846926 2010 Haiti North America Public (GenBank) Plant 548 SAMN02846926 PRJNA186035 GCA_007333375.1
SAMN02894130 2005 United States North America Public (GenBank) Bovine 548 SAMN02894130 PRJNA183847 GCA_007180355.1
SAMN02908586 2008 United States North America Public (GenBank) Poultry 548 SAMN02908586 PRJNA254816 GCA_009853965.1
SAMN02918979 2012 United States North America Public (GenBank) Soil/Dust 548 SAMN02918979 PRJNA186035 GCA_006836425.1
SAMN02952773 2007 United States North America Public (GenBank) Bovine 548 SAMN02952773 PRJNA186035 GCA_005933455.1
SAMN03024505 2014 United States North America Public (GenBank) Human 548 SAMN03024505 PRJNA230403 GCA_010504775.1
SAMN03168780 2012 United Kingdom Europe Public (GenBank) Human 548 SAMN03168780 PRJNA248792 GCA_010498735.1
SAMN03168882 2012 United Kingdom Europe Public (GenBank) Human 548 SAMN03168882 PRJNA248792 GCA_010697865.1
SAMN03169510 2012 United Kingdom Europe Public (GenBank) Human 548 SAMN03169510 PRJNA248792 GCA_010694265.1
SAMN03218162 2005 Colombia South America Public (GenBank) Swine 548 SAMN03218162 PRJNA243636 GCA_018339775.1
SAMN03218174 2005 Colombia South America Public (GenBank) Dairy 548 SAMN03218174 PRJNA243636 GCA_010392405.1
SAMN03276055 2007 United States North America Public (GenBank) Poultry 548 SAMN03276055 PRJNA183850 GCA_007183515.1
SAMN03276056 2007 United States North America Public (GenBank) Poultry 548 SAMN03276056 PRJNA183850 GCA_007183855.1
SAMN03276059 2007 United States North America Public (GenBank) Poultry 548 SAMN03276059 PRJNA183850 GCA_007228695.1
SAMN03276076 2007 United States North America Public (GenBank) Poultry 548 SAMN03276076 PRJNA183850 GCA_007184315.1
SAMN03276107 2007 United States North America Public (GenBank) Poultry 548 SAMN03276107 PRJNA183850 GCA_007238825.1
SAMN03465646 2014 United Kingdom Europe Public (GenBank) Human 548 SAMN03465646 PRJNA248792 GCA_010666165.1
SAMN03465864 2014 United Kingdom Europe Public (GenBank) Human 548 SAMN03465864 PRJNA248792 GCA_011090995.1
SAMN03478287 2014 United Kingdom Europe Public (GenBank) Human 548 SAMN03478287 PRJNA248792 GCA_010410925.1
SAMN03478457 2014 United Kingdom Europe Public (GenBank) Human 548 SAMN03478457 PRJNA248792 GCA_010724815.1
SAMN03479774 2014 United Kingdom Europe Public (GenBank) Human 548 SAMN03479774 PRJNA248792 GCA_010713435.1
SAMN03479969 2014 United Kingdom Europe Public (GenBank) Human 548 SAMN03479969 PRJNA248792 GCA_007183495.1
SAMN04027106 2015 United States North America Public (GenBank) Swine 548 SAMN04027106 PRJNA292666 GCA_011439635.1
SAMN04452728 2016 Haiti North America Public (GenBank) Plant 548 SAMN04452728 PRJNA186035 GCA_006097655.1
SAMN04535406 2015 United States North America Public (GenBank) ND/Others 548 SAMN04535406 PRJNA186035 GCA_006027555.1
SAMN04535407 2015 United States North America Public (GenBank) ND/Others 548 SAMN04535407 PRJNA186035 GCA_006027635.1
SAMN04535420 2015 United States North America Public (GenBank) Soil/Dust 548 SAMN04535420 PRJNA186035 GCA_005962095.1
SAMN04535437 2015 United States North America Public (GenBank) Soil/Dust 548 SAMN04535437 PRJNA186035 GCA_007835915.1
SAMN04535438 2015 United States North America Public (GenBank) Soil/Dust 548 SAMN04535438 PRJNA186035 GCA_007835615.1
SAMN04535439 2015 United States North America Public (GenBank) Soil/Dust 548 SAMN04535439 PRJNA186035 GCA_007835855.1
SAMN04535440 2015 United States North America Public (GenBank) Soil/Dust 548 SAMN04535440 PRJNA186035 GCA_006027595.1
SAMN04535441 2015 United States North America Public (GenBank) Soil/Dust 548 SAMN04535441 PRJNA186035 GCA_007836075.1
SAMN04535442 2015 United States North America Public (GenBank) ND/Others 548 SAMN04535442 PRJNA186035 GCA_006027575.1
SAMN04572781 2015 United States North America Public (GenBank) ND/Others 548 SAMN04572781 PRJNA186035 GCA_005973665.1
SAMN04572782 2015 United States North America Public (SRA) ND/Others 548 SAMN04572782 PRJNA186035 NA
SAMN04572783 2015 United States North America Public (GenBank) ND/Others 548 SAMN04572783 PRJNA186035 GCA_006034335.1
SAMN04572784 2015 United States North America Public (GenBank) ND/Others 548 SAMN04572784 PRJNA186035 GCA_006034275.1
SAMN04605211 2014 United States North America Public (GenBank) Human 548 SAMN04605211 PRJNA230403 GCA_008475705.1
SAMN04869634 2016 United States North America Public (GenBank) Swine 548 SAMN04869634 PRJNA292666 GCA_008519605.1
SAMN05292345 2016 United States North America Public (GenBank) Human 548 SAMN05292345 PRJNA230403 GCA_010549265.1
SAMN05462826 2016 Mexico North America Public (GenBank) Plant 548 SAMN05462826 PRJNA186035 GCA_010689785.1
SAMN05768141 2016 United States North America Public (GenBank) Human 548 SAMN05768141 PRJNA230403 GCA_010671165.1
SAMN05784369 2016 United States North America Public (GenBank) Swine 548 SAMN05784369 PRJNA292666 GCA_006570205.1
SAMN05821185 2016 United States North America Public (GenBank) Human 548 SAMN05821185 PRJNA230403 GCA_008481725.1
SAMN05945105 2016 United States North America Public (GenBank) Bovine 548 SAMN05945105 PRJNA292666 GCA_006101615.1
SAMN06160677 2016 United States North America Public (GenBank) Human 548 SAMN06160677 PRJNA230403 GCA_010518455.1
SAMN06213770 2016 United States North America Public (GenBank) ND/Others 548 SAMN06213770 PRJNA186035 GCA_005981995.1
SAMN06278424 2016 United Kingdom Europe Public (GenBank) Human 548 SAMN06278424 PRJNA248792 GCA_009082305.1
SAMN06641745 2017 United States North America Public (GenBank) Human 548 SAMN06641745 PRJNA230403 GCA_006047875.1
SAMN06641748 2017 United States North America Public (GenBank) Human 548 SAMN06641748 PRJNA230403 GCA_006957145.1
SAMN06669326 2017 United States North America Public (GenBank) Human 548 SAMN06669326 PRJNA230403 GCA_011114135.1
SAMN06680628 2017 United States North America Public (GenBank) Human 548 SAMN06680628 PRJNA230403 GCA_010497155.1
SAMN06731093 2017 United States North America Public (GenBank) ND/Others 548 SAMN06731093 PRJNA186035 GCA_006036155.1
SAMN06731111 2017 United States North America Public (GenBank) ND/Others 548 SAMN06731111 PRJNA186035 GCA_006959985.1
SAMN06760349 2016 United States North America Public (GenBank) Human 548 SAMN06760349 PRJNA230403 GCA_009203445.1
SAMN06808514 2016 United States North America Public (GenBank) Human 548 SAMN06808514 PRJNA230403 GCA_010411435.1
SAMN07156031 2017 United Kingdom Europe Public (GenBank) ND/Others 548 SAMN07156031 PRJNA248792 GCA_009284545.1
SAMN07180679 2017 United Kingdom Europe Public (GenBank) ND/Others 548 SAMN07180679 PRJNA248792 GCA_009296545.1
SAMN07247098 2017 United States North America Public (GenBank) Human 548 SAMN07247098 PRJNA230403 GCA_008486145.1
SAMN07267882 2015 United States North America Public (GenBank) Human 548 SAMN07267882 PRJNA230403 GCA_010125045.1
SAMN07267895 2015 United States North America Public (GenBank) Human 548 SAMN07267895 PRJNA230403 GCA_008486205.1
SAMN07270002 2009 United States North America Public (GenBank) Human 548 SAMN07270002 PRJNA230403 GCA_008434325.1
SAMN07312835 2017 United States North America Public (GenBank) Swine 548 SAMN07312835 PRJNA292666 GCA_010415645.1
SAMN07342863 2017 United States North America Public (GenBank) ND/Others 548 SAMN07342863 PRJNA186035 GCA_006125115.1
SAMN07342878 2017 United States North America Public (GenBank) ND/Others 548 SAMN07342878 PRJNA186035 GCA_006070695.1
SAMN07342880 2017 United States North America Public (GenBank) ND/Others 548 SAMN07342880 PRJNA186035 GCA_006070715.1
SAMN07362425 2017 United States North America Public (GenBank) Bovine 548 SAMN07362425 PRJNA242847 GCA_010717655.1
SAMN07415560 2015 United States North America Public (GenBank) Human 548 SAMN07415560 PRJNA230403 GCA_010622045.1
SAMN07462355 2017 United States North America Public (GenBank) ND/Others 548 SAMN07462355 PRJNA186035 GCA_006141755.1
SAMN07462356 2017 United States North America Public (GenBank) ND/Others 548 SAMN07462356 PRJNA186035 GCA_006141795.1
SAMN07462357 2017 United States North America Public (GenBank) ND/Others 548 SAMN07462357 PRJNA186035 GCA_007049005.1
SAMN07713948 2015 United States North America Public (GenBank) Soil/Dust 548 SAMN07713948 PRJNA186035 GCA_006166365.1
SAMN07713950 2015 United States North America Public (GenBank) ND/Others 548 SAMN07713950 PRJNA186035 GCA_007070945.1
SAMN07714001 2015 United States North America Public (GenBank) Soil/Dust 548 SAMN07714001 PRJNA186035 GCA_007070925.1
SAMN07714105 2015 United States North America Public (GenBank) Soil/Dust 548 SAMN07714105 PRJNA186035 GCA_007069725.1
SAMN07714108 2015 United States North America Public (GenBank) Soil/Dust 548 SAMN07714108 PRJNA186035 GCA_006301735.1
SAMN07714135 2015 United States North America Public (GenBank) ND/Others 548 SAMN07714135 PRJNA186035 GCA_007071665.1
SAMN07812651 2017 United States North America Public (GenBank) Unknown 548 SAMN07812651 PRJNA230403 GCA_006170625.1
SAMN08385392 2017 United States North America Public (GenBank) Human 548 SAMN08385392 PRJNA230403 GCA_011596645.1
SAMN08412563 2015 United States North America Public (GenBank) Human 548 SAMN08412563 PRJNA431870 GCA_020135575.1
SAMN08412591 2015 United States North America Public (GenBank) Human 548 SAMN08412591 PRJNA431870 GCA_020136755.1
SAMN08498408 2017 United States North America Public (GenBank) Human 548 SAMN08498408 PRJNA230403 GCA_010595665.1
SAMN08514355 2010 United States North America Public (GenBank) Bovine 548 SAMN08514355 PRJNA433689 GCA_003119215.1
SAMN08663357 2016 United States North America Public (GenBank) ND/Others 548 SAMN08663357 PRJNA186035 GCA_007485305.1
SAMN08719743 2016 United States North America Public (GenBank) Unspecified Meat 548 SAMN08719743 PRJNA186035 GCA_006211125.1
SAMN08719786 2016 United States North America Public (GenBank) ND/Others 548 SAMN08719786 PRJNA186035 GCA_006209665.1
SAMN08719788 2016 United States North America Public (GenBank) ND/Others 548 SAMN08719788 PRJNA186035 GCA_006209885.1
SAMN08719822 2016 United States North America Public (GenBank) Swine 548 SAMN08719822 PRJNA186035 GCA_007566805.1
SAMN08719823 2016 United States North America Public (GenBank) ND/Others 548 SAMN08719823 PRJNA186035 GCA_006321005.1
SAMN08719835 2016 United States North America Public (GenBank) ND/Others 548 SAMN08719835 PRJNA186035 GCA_007489725.1
SAMN08719841 2016 United States North America Public (GenBank) ND/Others 548 SAMN08719841 PRJNA186035 GCA_006321245.1
SAMN08951101 2016 Brazil South America Public (GenBank) Poultry 548 SAMN08951101 PRJNA293224 GCA_006209225.1
SAMN08951168 2016 Brazil South America Public (GenBank) ND/Others 548 SAMN08951168 PRJNA293224 GCA_006520355.1
SAMN08951185 2016 Brazil South America Public (GenBank) Plant 548 SAMN08951185 PRJNA293224 GCA_010399685.1
SAMN08951199 2016 Brazil South America Public (GenBank) Unspecified Meat 548 SAMN08951199 PRJNA293224 GCA_011578495.1
SAMN08951202 2016 Brazil South America Public (GenBank) Unspecified Meat 548 SAMN08951202 PRJNA293224 GCA_006520375.1
SAMN08951203 2016 Brazil South America Public (GenBank) Unspecified Meat 548 SAMN08951203 PRJNA293224 GCA_006520315.1
SAMN09004944 2017 United States North America Public (GenBank) ND/Others 548 SAMN09004944 PRJNA186035 GCA_005679255.1
SAMN09005332 2017 United States North America Public (GenBank) ND/Others 548 SAMN09005332 PRJNA186035 GCA_006329765.1
SAMN09005541 2017 United States North America Public (GenBank) ND/Others 548 SAMN09005541 PRJNA186035 GCA_007842315.1
SAMN09071605 2017 United States North America Public (GenBank) ND/Others 548 SAMN09071605 PRJNA186035 GCA_007842195.1
SAMN09071660 2016 United States North America Public (GenBank) ND/Others 548 SAMN09071660 PRJNA186035 GCA_006286115.1
SAMN09298375 2016 United Kingdom Europe Public (GenBank) Human 548 SAMN09298375 PRJNA248792 GCA_007150165.1
SAMN09386487 2016 United Kingdom Europe Public (GenBank) Human 548 SAMN09386487 PRJNA248792 GCA_006935115.1
SAMN09387951 2018 United Kingdom Europe Public (GenBank) Human 548 SAMN09387951 PRJNA248792 GCA_003884995.1
SAMN09433535 2013 United Kingdom Europe Public (GenBank) Human 548 SAMN09433535 PRJNA248792 GCA_007176155.1
SAMN09494433 2017 United Kingdom Europe Public (GenBank) Human 548 SAMN09494433 PRJNA248792 GCA_007239295.1
SAMN09634088 2018 United Kingdom Europe Public (GenBank) ND/Others 548 SAMN09634088 PRJNA248792 GCA_007265145.1
SAMN09634104 2017 United Kingdom Europe Public (GenBank) ND/Others 548 SAMN09634104 PRJNA248792 GCA_004269965.1
SAMN09634229 2018 United Kingdom Europe Public (GenBank) ND/Others 548 SAMN09634229 PRJNA248792 GCA_007267185.1
SAMN09634554 2017 United Kingdom Europe Public (GenBank) ND/Others 548 SAMN09634554 PRJNA248792 GCA_003891035.1
SAMN09637701 2016 United Kingdom Europe Public (GenBank) Unknown 548 SAMN09637701 PRJNA248792 GCA_007269535.1
SAMN09638104 2018 United Kingdom Europe Public (GenBank) ND/Others 548 SAMN09638104 PRJNA248792 GCA_007270415.1
SAMN09651615 2017 United Kingdom Europe Public (GenBank) ND/Others 548 SAMN09651615 PRJNA248792 GCA_007273295.1
SAMN09683621 2016 United Kingdom Europe Public (GenBank) Human 548 SAMN09683621 PRJNA248792 GCA_007015885.1
SAMN09745846 2017 United States North America Public (GenBank) ND/Others 548 SAMN09745846 PRJNA186035 GCA_005439735.1
SAMN10086859 2018 United Kingdom Europe Public (GenBank) Human 548 SAMN10086859 PRJNA248792 GCA_007315615.1
SAMN10103470 2017 United Kingdom Europe Public (GenBank) ND/Others 548 SAMN10103470 PRJNA248792 GCA_004271885.1
SAMN10174102 2017 United Kingdom Europe Public (GenBank) ND/Others 548 SAMN10174102 PRJNA248792 GCA_007324715.1
SAMN10261283 2008 Mexico North America Public (GenBank) Water/River 548 SAMN10261283 PRJNA313928 GCA_003924755.1
SAMN10261285 2008 Mexico North America Public (GenBank) Water/River 548 SAMN10261285 PRJNA313928 GCA_005698335.1
SAMN10261288 2008 Mexico North America Public (GenBank) Water/River 548 SAMN10261288 PRJNA313928 GCA_005551835.1
SAMN10261480 2008 Mexico North America Public (GenBank) Bovine 548 SAMN10261480 PRJNA313928 GCA_005895955.1
SAMN10261484 2008 Mexico North America Public (GenBank) Bovine 548 SAMN10261484 PRJNA313928 GCA_005783165.1
SAMN10261493 2008 Mexico North America Public (GenBank) Ovine/Goat (Caprinae) 548 SAMN10261493 PRJNA313928 GCA_005624315.1
SAMN10395287 2018 United States North America Public (GenBank) ND/Others 548 SAMN10395287 PRJNA186035 GCA_005631175.1
SAMN10395437 2018 United States North America Public (GenBank) ND/Others 548 SAMN10395437 PRJNA186035 GCA_005700515.1
SAMN10395443 2018 United States North America Public (GenBank) Poultry 548 SAMN10395443 PRJNA186035 GCA_005627935.1
SAMN10599984 2018 United Kingdom Europe Public (GenBank) ND/Others 548 SAMN10599984 PRJNA248792 GCA_007378465.1
SAMN10887403 2017 United Kingdom Europe Public (GenBank) Human 548 SAMN10887403 PRJNA248792 GCA_007423525.1
SAMN10887418 2017 United Kingdom Europe Public (GenBank) ND/Others 548 SAMN10887418 PRJNA248792 GCA_007659145.1
SAMN10907577 2017 United Kingdom Europe Public (GenBank) Human 548 SAMN10907577 PRJNA248792 GCA_007424165.1
SAMN11046480 2016 United Kingdom Europe Public (GenBank) Human 548 SAMN11046480 PRJNA248792 GCA_007600215.1
SAMN11046485 2016 United Kingdom Europe Public (GenBank) Human 548 SAMN11046485 PRJNA248792 GCA_007435305.1
SAMN11092190 2015 United Kingdom Europe Public (GenBank) Human 548 SAMN11092190 PRJNA248792 GCA_007440325.1
SAMN11096870 2015 United Kingdom Europe Public (GenBank) Human 548 SAMN11096870 PRJNA248792 GCA_007526625.1
SAMN11096890 2015 United Kingdom Europe Public (GenBank) Human 548 SAMN11096890 PRJNA248792 GCA_007528325.1
SAMN12008968 2019 United Kingdom Europe Public (GenBank) ND/Others 548 SAMN12008968 PRJNA248792 GCA_006404635.1
SAMN12009352 2019 United Kingdom Europe Public (GenBank) ND/Others 548 SAMN12009352 PRJNA248792 GCA_006403555.1
SAMN12039415 2019 United Kingdom Europe Public (GenBank) ND/Others 548 SAMN12039415 PRJNA248792 GCA_006430665.1
SAMN12040648 2019 United Kingdom Europe Public (GenBank) ND/Others 548 SAMN12040648 PRJNA248792 GCA_006449875.1
SAMN12053334 2019 United Kingdom Europe Public (GenBank) ND/Others 548 SAMN12053334 PRJNA248792 GCA_006457805.1
SAMN12221281 2019 United Kingdom Europe Public (GenBank) Human 548 SAMN12221281 PRJNA248792 GCA_007456475.1
SAMN12375504 2019 United Kingdom Europe Public (GenBank) Human 548 SAMN12375504 PRJNA248792 GCA_007857315.1
SAMN12415904 2019 United Kingdom Europe Public (GenBank) Human 548 SAMN12415904 PRJNA248792 GCA_007895085.1
SAMN12610832 2019 United Kingdom Europe Public (GenBank) Human 548 SAMN12610832 PRJNA248792 GCA_008136645.1
SAMN12659369 2019 United Kingdom Europe Public (GenBank) Human 548 SAMN12659369 PRJNA248792 GCA_008292815.1
SAMN12739208 2019 United Kingdom Europe Public (GenBank) ND/Others 548 SAMN12739208 PRJNA248792 GCA_008557665.1
SAMN12776336 2019 United Kingdom Europe Public (GenBank) ND/Others 548 SAMN12776336 PRJNA248792 GCA_008602565.1
SAMN13068239 2019 United States North America Public (GenBank) Bovine 548 SAMN13068239 PRJNA242847 GCA_009255165.1
SAMN13265874 2019 United Kingdom Europe Public (GenBank) Human 548 SAMN13265874 PRJNA248792 GCA_010959495.1
SAMN13354154 2019 United Kingdom Europe Public (GenBank) Human 548 SAMN13354154 PRJNA248792 GCA_010878705.1
SAMN13414176 2019 United Kingdom Europe Public (GenBank) Human 548 SAMN13414176 PRJNA248792 GCA_010940175.1
SAMN13869893 2020 United Kingdom Europe Public (GenBank) ND/Others 548 SAMN13869893 PRJNA248792 GCA_011262915.1
SAMN13961699 2020 United Kingdom Europe Public (GenBank) Human 548 SAMN13961699 PRJNA248792 GCA_011340725.1
SAMN14007966 2019 Mexico North America Public (GenBank) Water/River 548 SAMN14007966 PRJNA560080 GCA_011300155.1
SAMN14071238 2020 United Kingdom Europe Public (GenBank) ND/Others 548 SAMN14071238 PRJNA248792 GCA_011248875.1
SAMN14207196 2020 United Kingdom Europe Public (GenBank) ND/Others 548 SAMN14207196 PRJNA248792 GCA_011665455.1
SAMN14292053 2020 United States North America Public (GenBank) Avian 548 SAMN14292053 PRJNA186035 GCA_017953975.1
SAMN14425318 2020 India Asia Public (GenBank) Plant 548 SAMN14425318 PRJNA186035 GCA_020298545.1
SAMN14426154 2020 India Asia Public (GenBank) Plant 548 SAMN14426154 PRJNA186035 GCA_020204125.1
SAMN14426882 2020 India Asia Public (GenBank) Plant 548 SAMN14426882 PRJNA186035 GCA_020298605.1
SAMN14467179 2019 Ecuador South America Public (GenBank) Swine 548 SAMN14467179 PRJNA377900 GCA_020295805.1
SAMN15077345 2020 United Kingdom Europe Public (GenBank) ND/Others 548 SAMN15077345 PRJNA248792 GCA_013770885.1
SAMN15643587 2020 United Kingdom Europe Public (GenBank) Human 548 SAMN15643587 PRJNA248792 GCA_013700365.1
SAMN16241161 2020 United Kingdom Europe Public (GenBank) ND/Others 548 SAMN16241161 PRJNA248792 GCA_017267875.1
SAMN16241175 2020 United Kingdom Europe Public (GenBank) ND/Others 548 SAMN16241175 PRJNA248792 GCA_017267915.1
SAMN16249140 2020 United Kingdom Europe Public (GenBank) ND/Others 548 SAMN16249140 PRJNA248792 GCA_014713755.1
SAMN16337412 2020 United Kingdom Europe Public (SRA) ND/Others 548 SAMN16337412 PRJNA248792 NA
SAMN16360729 2020 United Kingdom Europe Public (GenBank) ND/Others 548 SAMN16360729 PRJNA248792 GCA_015157075.1
SAMN16360763 2020 United Kingdom Europe Public (GenBank) ND/Others 548 SAMN16360763 PRJNA248792 GCA_015156555.1
SAMN16452352 2020 United Kingdom Europe Public (GenBank) ND/Others 548 SAMN16452352 PRJNA248792 GCA_014960945.1
SAMN16452365 2020 United Kingdom Europe Public (GenBank) ND/Others 548 SAMN16452365 PRJNA248792 GCA_014961245.1
SAMN16813126 2015 Brazil South America Public (GenBank) Poultry 548 SAMN16813126 PRJNA186035 GCA_015525905.1
SAMN16989620 2020 United Kingdom Europe Public (SRA) ND/Others 548 SAMN16989620 PRJNA248792 NA
SAMN16989627 2020 United Kingdom Europe Public (GenBank) ND/Others 548 SAMN16989627 PRJNA248792 GCA_015741045.1
SAMN16989634 2020 United Kingdom Europe Public (GenBank) ND/Others 548 SAMN16989634 PRJNA248792 GCA_015741135.1
SAMN17071978 2020 United Kingdom Europe Public (GenBank) ND/Others 548 SAMN17071978 PRJNA248792 GCA_016121695.1
SAMN17078986 2018 Canada Unknown Public (GenBank) Human 548 SAMN17078986 PRJNA543337 GCA_018030145.1
SAMN17178317 2018 Canada Unknown Public (GenBank) Human 548 SAMN17178317 PRJNA543337 GCA_016623345.1
SAMN17882582 2021 United Kingdom Europe Public (GenBank) Human 548 SAMN17882582 PRJNA248792 GCA_017032035.1
SAMN18072415 2017 Canada North America Public (GenBank) Human 548 SAMN18072415 PRJNA543337 GCA_018499065.1
SAMN18232349 2021 United Kingdom Europe Public (GenBank) Human 548 SAMN18232349 PRJNA248792 GCA_017344775.1
SAMN18382229 2021 United Kingdom Europe Public (GenBank) Human 548 SAMN18382229 PRJNA248792 GCA_017514355.1
SAMN19222321 2021 United Kingdom Europe Public (GenBank) ND/Others 548 SAMN19222321 PRJNA248792 GCA_018385745.1
SAMN19222325 2021 United Kingdom Europe Public (GenBank) ND/Others 548 SAMN19222325 PRJNA248792 GCA_018385725.1
SAMN19222327 2021 United Kingdom Europe Public (GenBank) ND/Others 548 SAMN19222327 PRJNA248792 GCA_018385865.1
SAMN19222328 2021 United Kingdom Europe Public (GenBank) ND/Others 548 SAMN19222328 PRJNA248792 GCA_018385845.1
SAMN19228159 2021 United Kingdom Europe Public (GenBank) ND/Others 548 SAMN19228159 PRJNA248792 GCA_018389225.1
SAMN19228160 2021 United Kingdom Europe Public (GenBank) ND/Others 548 SAMN19228160 PRJNA248792 GCA_018389115.1
SAMN19228167 2021 United Kingdom Europe Public (GenBank) ND/Others 548 SAMN19228167 PRJNA248792 GCA_018389155.1
SAMN19228168 2021 United Kingdom Europe Public (GenBank) ND/Others 548 SAMN19228168 PRJNA248792 GCA_018388685.1
SAMN19944120 2021 United States North America Public (SRA) Unknown 548 SAMN19944120 PRJNA230403 NA
SAMN20054879 2021 United Kingdom Europe Public (GenBank) Human 548 SAMN20054879 PRJNA248792 GCA_019106465.1
SAMN20085533 2021 United Kingdom Europe Public (GenBank) ND/Others 548 SAMN20085533 PRJNA248792 GCA_019151185.1
SAMN20085574 2021 United Kingdom Europe Public (SRA) ND/Others 548 SAMN20085574 PRJNA248792 NA
SAMN20085648 2021 United Kingdom Europe Public (GenBank) ND/Others 548 SAMN20085648 PRJNA248792 GCA_019149765.1
SAMN20293031 2021 United Kingdom Europe Public (GenBank) Human 548 SAMN20293031 PRJNA248792 GCA_019270715.1
SAMN20491256 2021 United Kingdom Europe Public (GenBank) Human 548 SAMN20491256 PRJNA248792 GCA_019442385.1
SAMN20665920 2017 United Kingdom Europe Public (GenBank) Human 548 SAMN20665920 PRJNA248792 GCA_019512825.1
SAMN20665981 2016 United Kingdom Europe Public (GenBank) Human 548 SAMN20665981 PRJNA248792 GCA_019514205.1
SAMN20666116 2017 United Kingdom Europe Public (GenBank) ND/Others 548 SAMN20666116 PRJNA248792 GCA_019514025.1
SAMN20679892 2021 United Kingdom Europe Public (GenBank) Human 548 SAMN20679892 PRJNA248792 GCA_019501785.1
SAMN20849793 2021 United Kingdom Europe Public (GenBank) Human 548 SAMN20849793 PRJNA248792 GCA_019691975.1
SAMN21463323 2021 United Kingdom Europe Public (GenBank) ND/Others 548 SAMN21463323 PRJNA248792 GCA_020019275.1
SAMN21463409 2021 United Kingdom Europe Public (GenBank) ND/Others 548 SAMN21463409 PRJNA248792 GCA_020021455.1
SAMN21553571 2021 United States North America Public (SRA) Unknown 548 SAMN21553571 PRJNA230403 NA
SAMN21857009 2021 United Kingdom Europe Public (GenBank) ND/Others 548 SAMN21857009 PRJNA248792 GCA_020207525.1
SAMN21857054 2021 United Kingdom Europe Public (GenBank) ND/Others 548 SAMN21857054 PRJNA248792 GCA_020214725.1
SAMN21857075 2021 United Kingdom Europe Public (SRA) ND/Others 548 SAMN21857075 PRJNA248792 NA
SAMN22045193 2021 United Kingdom Europe Public (GenBank) ND/Others 548 SAMN22045193 PRJNA248792 GCA_020320895.1
SAMN22562413 2021 United Kingdom Europe Public (GenBank) ND/Others 548 SAMN22562413 PRJNA248792 GCA_020620505.1
SAMN22562423 2021 United Kingdom Europe Public (GenBank) ND/Others 548 SAMN22562423 PRJNA248792 GCA_020622565.1
SAMN22568321 2021 United States North America Public (SRA) Unknown 548 SAMN22568321 PRJNA230403 NA
SAMN23038608 2021 United Kingdom Europe Public (GenBank) ND/Others 548 SAMN23038608 PRJNA248792 GCA_020835465.1
SAMN23310562 2021 United Kingdom Europe Public (GenBank) ND/Others 548 SAMN23310562 PRJNA248792 GCA_020913485.1
SAMN23310624 2021 United Kingdom Europe Public (GenBank) ND/Others 548 SAMN23310624 PRJNA248792 GCA_020913645.1
SAMN23374562 2021 United Kingdom Europe Public (GenBank) ND/Others 548 SAMN23374562 PRJNA248792 GCA_020908465.1
SAMN23413074 2021 United Kingdom Europe Public (GenBank) ND/Others 548 SAMN23413074 PRJNA248792 GCA_020997555.1
SAMN24369662 2021 United Kingdom Europe Public (GenBank) Human 548 SAMN24369662 PRJNA248792 GCA_021281165.1
SAMN26497201 2021 United Arab Emirates Asia Public (SRA) Poultry 548 SAMN26497201 PRJNA813374 NA
SAMN27743258 2022 United Kingdom Europe Public (SRA) Human 548 SAMN27743258 PRJNA248792 NA
SAMN28702110 2022 United Kingdom Europe Public (SRA) Human 548 SAMN28702110 PRJNA248792 NA
SAMN28794829 2022 United States Unknown Public (GenBank) Swine 548 SAMN28794829 PRJNA292666 GCA_023618695.1
SAMN28903398 2022 United Kingdom Europe Public (SRA) Human 548 SAMN28903398 PRJNA248792 NA
SAMN28945994 2022 United Kingdom Europe Public (SRA) ND/Others 548 SAMN28945994 PRJNA248792 NA
SAMN28945997 2022 United Kingdom Europe Public (SRA) ND/Others 548 SAMN28945997 PRJNA248792 NA
SAMN28946004 2022 United Kingdom Europe Public (SRA) ND/Others 548 SAMN28946004 PRJNA248792 NA
SAMN28968407 2022 United Kingdom Europe Public (SRA) ND/Others 548 SAMN28968407 PRJNA248792 NA
SAMN28968416 2022 United Kingdom Europe Public (SRA) ND/Others 548 SAMN28968416 PRJNA248792 NA
SAMN29151674 2022 United Kingdom Europe Public (SRA) Human 548 SAMN29151674 PRJNA248792 NA
SAMN29271843 2022 United States North America Public (GenBank) Unknown 548 SAMN29271843 PRJNA230403 GCA_023999875.1
SAMN29543270 2022 United Kingdom Europe Public (SRA) Human 548 SAMN29543270 PRJNA248792 NA
SAMN29770043 2022 United Kingdom Europe Public (SRA) ND/Others 548 SAMN29770043 PRJNA248792 NA
SAMN29782949 2022 United Kingdom Europe Public (SRA) ND/Others 548 SAMN29782949 PRJNA248792 NA
SAMN29782988 2022 United Kingdom Europe Public (SRA) ND/Others 548 SAMN29782988 PRJNA248792 NA
SAMN29804245 2022 United Kingdom Europe Public (SRA) ND/Others 548 SAMN29804245 PRJNA248792 NA
SAMN29804327 2022 United Kingdom Europe Public (SRA) ND/Others 548 SAMN29804327 PRJNA248792 NA
SAMN29907726 2022 United Kingdom Europe Public (SRA) Human 548 SAMN29907726 PRJNA248792 NA
SAMN29946085 2022 United Kingdom Europe Public (SRA) ND/Others 548 SAMN29946085 PRJNA248792 NA
SAMN30002244 2022 United Kingdom Europe Public (SRA) Human 548 SAMN30002244 PRJNA248792 NA
SAMN30086270 2022 United Kingdom Europe Public (SRA) ND/Others 548 SAMN30086270 PRJNA248792 NA
SAMN30106861 2022 United Kingdom Europe Public (SRA) ND/Others 548 SAMN30106861 PRJNA248792 NA
SAMN30106862 2022 United Kingdom Europe Public (SRA) ND/Others 548 SAMN30106862 PRJNA248792 NA
SAMN30106864 2022 United Kingdom Europe Public (SRA) Human 548 SAMN30106864 PRJNA248792 NA
SAMN30173719 2022 United Kingdom Europe Public (SRA) ND/Others 548 SAMN30173719 PRJNA248792 NA
SAMN30444884 2022 United Kingdom Europe Public (SRA) Human 548 SAMN30444884 PRJNA248792 NA
SAMN30600528 2022 United Kingdom Europe Public (SRA) ND/Others 548 SAMN30600528 PRJNA248792 NA
SAMN30651342 2022 United Kingdom Europe Public (SRA) ND/Others 548 SAMN30651342 PRJNA248792 NA
SAMN30651367 2022 United Kingdom Europe Public (SRA) Human 548 SAMN30651367 PRJNA248792 NA
SAMN30652552 2020 Saudi Arabia Asia Public (GenBank) Poultry 548 SAMN30652552 PRJNA872154 GCA_045178145.1
SAMN30652555 2020 Saudi Arabia Asia Public (GenBank) Poultry 548 SAMN30652555 PRJNA872154 GCA_045178425.1
SAMN30652557 2020 Saudi Arabia Asia Public (GenBank) Poultry 548 SAMN30652557 PRJNA872154 GCA_045178365.1
SAMN30693386 2022 United States North America Public (SRA) Unknown 548 SAMN30693386 PRJNA230403 NA
SAMN30718082 2022 United Kingdom Europe Public (SRA) ND/Others 548 SAMN30718082 PRJNA248792 NA
SAMN30718122 2022 United Kingdom Europe Public (SRA) ND/Others 548 SAMN30718122 PRJNA248792 NA
SAMN30718136 2022 United Kingdom Europe Public (SRA) ND/Others 548 SAMN30718136 PRJNA248792 NA
SAMN30937211 2022 United Kingdom Europe Public (SRA) ND/Others 548 SAMN30937211 PRJNA248792 NA
SAMN30937216 2022 United Kingdom Europe Public (SRA) ND/Others 548 SAMN30937216 PRJNA248792 NA
SAMN30937280 2022 United Kingdom Europe Public (SRA) ND/Others 548 SAMN30937280 PRJNA248792 NA
SAMN31004922 2022 United Kingdom Europe Public (SRA) ND/Others 548 SAMN31004922 PRJNA248792 NA
SAMN31004935 2022 United Kingdom Europe Public (SRA) ND/Others 548 SAMN31004935 PRJNA248792 NA
SAMN31096227 2022 United Kingdom Europe Public (SRA) Human 548 SAMN31096227 PRJNA248792 NA
SAMN31137627 2021 Mexico North America Public (GenBank) Water/River 548 SAMN31137627 PRJNA186035 GCA_025539675.1
SAMN31169287 2022 United Kingdom Europe Public (SRA) ND/Others 548 SAMN31169287 PRJNA248792 NA
SAMN31537837 2022 United Kingdom Europe Public (SRA) ND/Others 548 SAMN31537837 PRJNA248792 NA
SAMN31661712 2022 United States North America Public (GenBank) Unknown 548 SAMN31661712 PRJNA230403 GCA_026092495.1
SAMN31662027 2019 Mexico North America Public (GenBank) Water/River 548 SAMN31662027 PRJNA560080 GCA_026091755.1
SAMN31662096 2019 Mexico North America Public (GenBank) Water/River 548 SAMN31662096 PRJNA560080 GCA_026093455.1
SAMN31775777 2022 United Kingdom Europe Public (SRA) ND/Others 548 SAMN31775777 PRJNA248792 NA
SAMN31775827 2022 United Kingdom Europe Public (SRA) ND/Others 548 SAMN31775827 PRJNA248792 NA
SAMN31775832 2022 United Kingdom Europe Public (SRA) ND/Others 548 SAMN31775832 PRJNA248792 NA
SAMN31775833 2022 United Kingdom Europe Public (SRA) ND/Others 548 SAMN31775833 PRJNA248792 NA
SAMN31775836 2022 United Kingdom Europe Public (SRA) ND/Others 548 SAMN31775836 PRJNA248792 NA
SAMN31865274 2022 United Kingdom Europe Public (SRA) ND/Others 548 SAMN31865274 PRJNA248792 NA
SAMN32132125 2022 United Kingdom Europe Public (SRA) ND/Others 548 SAMN32132125 PRJNA248792 NA
SAMN32132162 2022 United Kingdom Europe Public (SRA) ND/Others 548 SAMN32132162 PRJNA248792 NA
SAMN32277934 2022 United Kingdom Europe Public (SRA) ND/Others 548 SAMN32277934 PRJNA248792 NA
SAMN32353386 2022 United Kingdom Europe Public (SRA) Human 548 SAMN32353386 PRJNA248792 NA
SAMN32475056 2022 United Kingdom Europe Public (SRA) ND/Others 548 SAMN32475056 PRJNA248792 NA
SAMN32475184 2022 United Kingdom Europe Public (SRA) ND/Others 548 SAMN32475184 PRJNA248792 NA
SAMN32475226 2022 United Kingdom Europe Public (SRA) ND/Others 548 SAMN32475226 PRJNA248792 NA
SAMN34178496 2022 Brazil South America Public (GenBank) Water/River 548 SAMN34178496 PRJNA560080 GCA_029755695.1
SAMN35346964 2023 United States North America Public (SRA) Unknown 548 SAMN35346964 PRJNA230403 NA
SAMN36614935 2023 United States North America Public (SRA) Unknown 548 SAMN36614935 PRJNA230403 NA
SAMN36673812 2023 United States North America Public (SRA) Unknown 548 SAMN36673812 PRJNA230403 NA
SAMN36714286 2023 United States North America Public (SRA) Unknown 548 SAMN36714286 PRJNA230403 NA
SAMN36717153 2022 Brazil South America Public (GenBank) Water/River 548 SAMN36717153 PRJNA560080 GCA_032348515.1
SAMN36717513 2022 Brazil South America Public (GenBank) Water/River 548 SAMN36717513 PRJNA560080 GCA_032347075.1
SAMN36717514 2022 Brazil South America Public (GenBank) Water/River 548 SAMN36717514 PRJNA560080 GCA_032347195.1
SAMN36717546 2022 Brazil South America Public (GenBank) Water/River 548 SAMN36717546 PRJNA560080 GCA_032346855.1
SAMN36745519 2023 United States North America Public (GenBank) Bovine 548 SAMN36745519 PRJNA292666 GCA_032323435.1
SAMN37200006 2023 United States North America Public (SRA) Unknown 548 SAMN37200006 PRJNA230403 NA
SAMN37328125 2021 United States North America Public (GenBank) Water/River 548 SAMN37328125 PRJNA338674 GCA_031333355.1
SAMN37350149 2021 United States North America Public (GenBank) ND/Others 548 SAMN37350149 PRJNA338674 GCA_031359185.1
SAMN37435505 2023 United States North America Public (GenBank) Unknown 548 SAMN37435505 PRJNA230403 GCA_031661735.1
SAMN37529108 2023 United States North America Public (SRA) Unknown 548 SAMN37529108 PRJNA230403 NA
SAMN37529122 2023 United States North America Public (SRA) Unknown 548 SAMN37529122 PRJNA230403 NA
SAMN37792019 2021 Mexico North America Public (GenBank) Bovine 548 SAMN37792019 PRJNA480281 GCA_042253445.1
SAMN37792021 2021 Mexico North America Public (GenBank) Bovine 548 SAMN37792021 PRJNA480281 GCA_042253385.1
SAMN38184190 2023 United States North America Public (GenBank) Unknown 548 SAMN38184190 PRJNA230403 GCA_033492795.1
SAMN38247440 2023 United States North America Public (GenBank) Soil/Dust 548 SAMN38247440 PRJNA186035 GCA_033651265.1
SAMN38530327 2023 United States North America Public (GenBank) Unknown 548 SAMN38530327 PRJNA230403 GCA_034016755.1
SAMN38694829 2023 United States North America Public (GenBank) Soil/Dust 548 SAMN38694829 PRJNA186035 GCA_034191205.1
SAMN38694916 2023 United States North America Public (GenBank) Soil/Dust 548 SAMN38694916 PRJNA186035 GCA_034191085.1
SAMN38694921 2023 United States North America Public (GenBank) Soil/Dust 548 SAMN38694921 PRJNA186035 GCA_034191525.1
SAMN38936854 2023 United States North America Public (GenBank) Unknown 548 SAMN38936854 PRJNA230403 GCA_034498775.1
SAMN39052190 2023 United Arab Emirates Asia Public (SRA) Poultry 548 SAMN39052190 PRJNA1056672 NA
SAMN39105108 2023 United Arab Emirates Asia Public (SRA) Poultry 548 SAMN39105108 PRJNA1056672 NA
SAMN39105248 2023 United Arab Emirates Asia Public (SRA) Poultry 548 SAMN39105248 PRJNA1056672 NA
SAMN39105257 2023 United Arab Emirates Asia Public (SRA) Poultry 548 SAMN39105257 PRJNA1056672 NA
SAMN39105259 2023 United Arab Emirates Asia Public (SRA) Poultry 548 SAMN39105259 PRJNA1056672 NA
SAMN39105271 2023 United Arab Emirates Asia Public (SRA) Poultry 548 SAMN39105271 PRJNA1056672 NA
SAMN39105288 2023 United Arab Emirates Asia Public (SRA) Poultry 548 SAMN39105288 PRJNA1056672 NA
SAMN39105289 2023 United Arab Emirates Asia Public (SRA) Poultry 548 SAMN39105289 PRJNA1056672 NA
SAMN39105290 2023 United Arab Emirates Asia Public (SRA) Poultry 548 SAMN39105290 PRJNA1056672 NA
SAMN39173606 2023 United States North America Public (SRA) Unknown 548 SAMN39173606 PRJNA230403 NA
SAMN39321964 2023 United Arab Emirates Asia Public (SRA) Poultry 548 SAMN39321964 PRJNA1062789 NA
SAMN39332707 2023 Brazil South America Public (GenBank) Water/River 548 SAMN39332707 PRJNA186035 GCA_035580965.1
SAMN39332739 2022 Brazil South America Public (GenBank) Water/River 548 SAMN39332739 PRJNA186035 GCA_035580765.1
SAMN39332890 2023 Brazil South America Public (GenBank) Water/River 548 SAMN39332890 PRJNA186035 GCA_035573535.1
SAMN39332912 2022 Brazil South America Public (GenBank) Water/River 548 SAMN39332912 PRJNA186035 GCA_035598595.1
SAMN39332946 2023 Brazil South America Public (GenBank) Water/River 548 SAMN39332946 PRJNA186035 GCA_035579985.1
SAMN39333081 2022 Brazil South America Public (GenBank) Water/River 548 SAMN39333081 PRJNA186035 GCA_035578745.1
SAMN39333093 2022 Brazil South America Public (GenBank) Water/River 548 SAMN39333093 PRJNA186035 GCA_035578625.1
SAMN39333695 2023 Brazil South America Public (GenBank) Water/River 548 SAMN39333695 PRJNA186035 GCA_035564695.1
SAMN39333714 2022 Brazil South America Public (GenBank) Water/River 548 SAMN39333714 PRJNA186035 GCA_035576945.1
SAMN39333739 2022 Brazil South America Public (GenBank) Water/River 548 SAMN39333739 PRJNA186035 GCA_035560395.1
SAMN39468496 2023 United States North America Public (GenBank) Unknown 548 SAMN39468496 PRJNA230403 GCA_035853135.1
SAMN39506421 2023 United States North America Public (GenBank) Unknown 548 SAMN39506421 PRJNA230403 GCA_035923485.1
SAMN39596718 2022 United States North America Public (SRA) Bovine 548 SAMN39596718 PRJNA805200 NA
SAMN39853751 2024 United States North America Public (SRA) Unknown 548 SAMN39853751 PRJNA230403 NA
SAMN40018729 2024 United States North America Public (GenBank) Soil/Dust 548 SAMN40018729 PRJNA186035 GCA_036761445.1
SAMN40018735 2024 United States North America Public (GenBank) Soil/Dust 548 SAMN40018735 PRJNA186035 GCA_036765355.1
SAMN40152689 2022 South Africa Africa Public (GenBank) Poultry 548 SAMN40152689 PRJNA1081203 GCA_038739485.1
SAMN40210764 2023 United Kingdom Europe Public (SRA) ND/Others 548 SAMN40210764 PRJNA248792 NA
SAMN40210782 2023 United Kingdom Europe Public (SRA) ND/Others 548 SAMN40210782 PRJNA248792 NA
SAMN40210842 2023 United Kingdom Europe Public (SRA) ND/Others 548 SAMN40210842 PRJNA248792 NA
SAMN40242754 2023 United Kingdom Europe Public (SRA) ND/Others 548 SAMN40242754 PRJNA248792 NA
SAMN40242790 2023 United Kingdom Europe Public (SRA) ND/Others 548 SAMN40242790 PRJNA248792 NA
SAMN40272863 2023 United Kingdom Europe Public (SRA) ND/Others 548 SAMN40272863 PRJNA248792 NA
SAMN40290352 2023 United Kingdom Europe Public (SRA) ND/Others 548 SAMN40290352 PRJNA248792 NA
SAMN40371247 2023 United Kingdom Europe Public (SRA) ND/Others 548 SAMN40371247 PRJNA248792 NA
SAMN40371261 2023 United Kingdom Europe Public (SRA) ND/Others 548 SAMN40371261 PRJNA248792 NA
SAMN40371293 2023 United Kingdom Europe Public (SRA) ND/Others 548 SAMN40371293 PRJNA248792 NA
SAMN40371311 2023 United Kingdom Europe Public (SRA) ND/Others 548 SAMN40371311 PRJNA248792 NA
SAMN40410212 2023 United Arab Emirates Asia Public (GenBank) ND/Others 548 SAMN40410212 PRJNA1086706 GCA_043008215.1
SAMN40410213 2023 United Arab Emirates Asia Public (SRA) ND/Others 548 SAMN40410213 PRJNA1086706 NA
SAMN40410221 2023 United Arab Emirates Asia Public (SRA) ND/Others 548 SAMN40410221 PRJNA1086706 NA
SAMN40410222 2023 United Arab Emirates Asia Public (GenBank) ND/Others 548 SAMN40410222 PRJNA1086706 GCA_043008175.1
SAMN40410223 2023 United Arab Emirates Asia Public (GenBank) ND/Others 548 SAMN40410223 PRJNA1086706 GCA_043008275.1
SAMN40410238 2023 United Arab Emirates Asia Public (GenBank) ND/Others 548 SAMN40410238 PRJNA1086706 GCA_043008515.1
SAMN40410262 2023 United Arab Emirates Asia Public (GenBank) ND/Others 548 SAMN40410262 PRJNA1086706 GCA_043017565.1
SAMN40423171 2023 United Kingdom Europe Public (SRA) ND/Others 548 SAMN40423171 PRJNA248792 NA
SAMN40423174 2023 United Kingdom Europe Public (SRA) ND/Others 548 SAMN40423174 PRJNA248792 NA
SAMN40478266 2022 United Kingdom Europe Public (SRA) ND/Others 548 SAMN40478266 PRJNA248792 NA
SAMN40478310 2022 United Kingdom Europe Public (SRA) Human 548 SAMN40478310 PRJNA248792 NA
SAMN40478354 2022 United Kingdom Europe Public (SRA) ND/Others 548 SAMN40478354 PRJNA248792 NA
SAMN40741673 2021 Saudi Arabia Asia Public (GenBank) Poultry 548 SAMN40741673 PRJNA1096000 GCA_045176645.1
SAMN40924310 2024 United Kingdom Europe Public (SRA) Human 548 SAMN40924310 PRJNA248792 NA
SAMN41091846 2023 Mexico North America Public (GenBank) Poultry 548 SAMN41091846 PRJNA1073910 GCA_038510935.1
SAMN41093570 2023 Mexico North America Public (GenBank) Avian 548 SAMN41093570 PRJNA1073910 GCA_038517035.1
SAMN41229446 2024 United States North America Public (GenBank) Unknown 548 SAMN41229446 PRJNA230403 GCA_039520895.1
SAMN41249996 2022 United States North America Public (SRA) Unknown 548 SAMN41249996 PRJNA230403 NA
SAMN41466631 2024 United Kingdom Europe Public (SRA) Human 548 SAMN41466631 PRJNA248792 NA
SAMN41783130 2024 United Kingdom Europe Public (SRA) Human 548 SAMN41783130 PRJNA248792 NA
SAMN41783228 2024 United Kingdom Europe Public (SRA) Human 548 SAMN41783228 PRJNA248792 NA
SAMN41852197 2023 United Kingdom Europe Public (SRA) ND/Others 548 SAMN41852197 PRJNA248792 NA
SAMN41852199 2023 United Kingdom Europe Public (SRA) ND/Others 548 SAMN41852199 PRJNA248792 NA
SAMN41862355 2023 United Kingdom Europe Public (SRA) ND/Others 548 SAMN41862355 PRJNA248792 NA
SAMN41862473 2023 United Kingdom Europe Public (SRA) ND/Others 548 SAMN41862473 PRJNA248792 NA
SAMN41862595 2023 United Kingdom Europe Public (SRA) ND/Others 548 SAMN41862595 PRJNA248792 NA
SAMN41918610 2023 United Kingdom Europe Public (SRA) Human 548 SAMN41918610 PRJNA248792 NA
SAMN41998916 2023 United Kingdom Europe Public (SRA) ND/Others 548 SAMN41998916 PRJNA248792 NA
SAMN42106331 2023 United Kingdom Europe Public (SRA) Human 548 SAMN42106331 PRJNA248792 NA
SAMN42233663 2024 United States North America Public (SRA) Unknown 548 SAMN42233663 PRJNA230403 NA
SAMN42760649 2024 United States North America Public (GenBank) Unknown 548 SAMN42760649 PRJNA230403 GCA_040825005.1
SAMN43045955 2024 United States North America Public (GenBank) Water/River 548 SAMN43045955 PRJNA186035 GCA_041075575.1
SAMN43045978 2024 United States North America Public (GenBank) Water/River 548 SAMN43045978 PRJNA186035 GCA_041083435.1
SAMN43046040 2024 United States North America Public (GenBank) Water/River 548 SAMN43046040 PRJNA186035 GCA_041081485.1
SAMN43046131 2024 United States North America Public (GenBank) Water/River 548 SAMN43046131 PRJNA186035 GCA_041076455.1
SAMN43102684 2024 United States North America Public (GenBank) Water/River 548 SAMN43102684 PRJNA186035 GCA_041210535.1
SAMN43851575 2024 United Kingdom Europe Public (SRA) Human 548 SAMN43851575 PRJNA248792 NA
SAMN43966406 2024 United Kingdom Europe Public (SRA) Human 548 SAMN43966406 PRJNA248792 NA
SAMN44244205 2022 Mexico North America Public (GenBank) Water/River 548 SAMN44244205 PRJNA186035 GCA_043025115.1
SAMN44247752 2024 United Kingdom Europe Public (SRA) Human 548 SAMN44247752 PRJNA248792 NA
SAMN44479306 2024 United States North America Public (SRA) Unknown 548 SAMN44479306 PRJNA230403 NA
SAMN44537371 2024 United Kingdom Europe Public (SRA) Human 548 SAMN44537371 PRJNA248792 NA
SAMN44590041 2024 United States North America Public (SRA) Unknown 548 SAMN44590041 PRJNA230403 NA
SAMN44601147 2024 United States North America Public (SRA) Unknown 548 SAMN44601147 PRJNA230403 NA
SAMN44673720 2019 United Kingdom Europe Public (SRA) Avian 548 SAMN44673720 PRJNA1184723 NA
SAMN44673721 2019 United Kingdom Europe Public (SRA) Avian 548 SAMN44673721 PRJNA1184723 NA
SAMN44673771 2019 United Kingdom Europe Public (SRA) Avian 548 SAMN44673771 PRJNA1184723 NA
SAMN44673773 2019 United Kingdom Europe Public (SRA) Avian 548 SAMN44673773 PRJNA1184723 NA
SAMN44673780 2019 United Kingdom Europe Public (SRA) Avian 548 SAMN44673780 PRJNA1184723 NA
SAMN44673781 2019 United Kingdom Europe Public (SRA) Avian 548 SAMN44673781 PRJNA1184723 NA
SAMN44673808 2019 United Kingdom Europe Public (SRA) Avian 548 SAMN44673808 PRJNA1184723 NA
SAMN44673813 2019 United Kingdom Europe Public (SRA) Avian 548 SAMN44673813 PRJNA1184723 NA
SAMN44720598 2024 United States North America Public (SRA) Unknown 548 SAMN44720598 PRJNA230403 NA
SAMN44749739 2024 United States North America Public (SRA) Unknown 548 SAMN44749739 PRJNA230403 NA
SAMN45208596 2024 United States North America Public (GenBank) Swine 548 SAMN45208596 PRJNA292666 GCA_045838835.1
SAMN45952923 2023 Brazil South America Public (GenBank) Water/River 548 SAMN45952923 PRJNA186035 GCA_046267335.1
SAMN45953055 2023 Brazil South America Public (GenBank) Water/River 548 SAMN45953055 PRJNA186035 GCA_046266465.1
SAMN45954074 2023 Brazil South America Public (GenBank) Water/River 548 SAMN45954074 PRJNA186035 GCA_046264665.1
SAMN46209076 2024 United Kingdom Europe Public (SRA) Human 548 SAMN46209076 PRJNA248792 NA
SAMN46232674 2024 United States North America Public (SRA) Unknown 548 SAMN46232674 PRJNA230403 NA
SAMN46265678 2024 United States North America Public (SRA) Unknown 548 SAMN46265678 PRJNA230403 NA
SAMN46282048 2024 United States North America Public (SRA) Unknown 548 SAMN46282048 PRJNA230403 NA
SAMN46407935 2024 United States North America Public (SRA) Unknown 548 SAMN46407935 PRJNA230403 NA
SAMN46755566 2025 United States North America Public (SRA) Unknown 548 SAMN46755566 PRJNA230403 NA
SAMN46871503 2025 United Kingdom Europe Public (SRA) Human 548 SAMN46871503 PRJNA248792 NA
SAMN46988619 2025 United States North America Public (SRA) Unknown 548 SAMN46988619 PRJNA230403 NA
SAMN47818413 2025 United States North America Public (SRA) Human 548 SAMN47818413 PRJNA230403 NA
SAMN49108803 2025 United Kingdom Europe Public (SRA) Human 548 SAMN49108803 PRJNA248792 NA
SAMN50207857 2025 United States North America Public (SRA) Bovine 548 SAMN50207857 PRJNA292666 NA
Table S2: Novel isolates sequenced for this study (`Ref_file` column) and their corresponding closest publicly available isolate (`Closest_public_sample`). The core genome SNP distance between the novel and public isolates are in the `Distance` column. `Collection Year`,`Country`, `Continent` and `Source Type` columns show the year, country, continent and source of isolation of the corresponding …
Closest_public_sample Ref_file Distance Collection Year Country Continent Isolation source biosample_accession bioproject_accession genome_acc AMR group
SAMEA14452846 263 18 2022 South Africa Africa Food SAMEA14452846 PRJEB39546 NA High-AMR group
SAMEA14452846 43 15 2022 South Africa Africa Food SAMEA14452846 PRJEB39546 NA High-AMR group
SAMN06278424 291 19 2016 United Kingdom Europe Human SAMN06278424 PRJNA248792 GCA_009082305.1 High-AMR group
SAMN08951101 291 19 2016 Brazil South America Poultry SAMN08951101 PRJNA293224 GCA_006209225.1 High-AMR group
SAMN09634088 100N 26 2018 United Kingdom Europe ND/Others SAMN09634088 PRJNA248792 GCA_007265145.1 High-AMR group
SAMN09634088 313 24 2018 United Kingdom Europe ND/Others SAMN09634088 PRJNA248792 GCA_007265145.1 High-AMR group
SAMN09634088 30 20 2018 United Kingdom Europe ND/Others SAMN09634088 PRJNA248792 GCA_007265145.1 High-AMR group
SAMN09634554 23 10 2017 United Kingdom Europe ND/Others SAMN09634554 PRJNA248792 GCA_003891035.1 High-AMR group
SAMN10174102 46 5 2017 United Kingdom Europe ND/Others SAMN10174102 PRJNA248792 GCA_007324715.1 High-AMR group
SAMN10174102 75 13 2017 United Kingdom Europe ND/Others SAMN10174102 PRJNA248792 GCA_007324715.1 High-AMR group
SAMN10174102 319 14 2017 United Kingdom Europe ND/Others SAMN10174102 PRJNA248792 GCA_007324715.1 High-AMR group
SAMN10174102 98N 14 2017 United Kingdom Europe ND/Others SAMN10174102 PRJNA248792 GCA_007324715.1 High-AMR group
SAMN10599984 100N 26 2018 United Kingdom Europe ND/Others SAMN10599984 PRJNA248792 GCA_007378465.1 High-AMR group
SAMN10599984 30 20 2018 United Kingdom Europe ND/Others SAMN10599984 PRJNA248792 GCA_007378465.1 High-AMR group
SAMN10599984 313 24 2018 United Kingdom Europe ND/Others SAMN10599984 PRJNA248792 GCA_007378465.1 High-AMR group
SAMN10887418 23 10 2017 United Kingdom Europe ND/Others SAMN10887418 PRJNA248792 GCA_007659145.1 High-AMR group
SAMN16337412 69 12 2020 United Kingdom Europe ND/Others SAMN16337412 PRJNA248792 NA High-AMR group
SAMN16337412 60 12 2020 United Kingdom Europe ND/Others SAMN16337412 PRJNA248792 NA High-AMR group
SAMN16452352 97N 11 2020 United Kingdom Europe ND/Others SAMN16452352 PRJNA248792 GCA_014960945.1 High-AMR group
SAMN16452365 97N 11 2020 United Kingdom Europe ND/Others SAMN16452365 PRJNA248792 GCA_014961245.1 High-AMR group
SAMN16989620 321 6 2020 United Kingdom Europe ND/Others SAMN16989620 PRJNA248792 NA High-AMR group
SAMN16989620 97N 11 2020 United Kingdom Europe ND/Others SAMN16989620 PRJNA248792 NA High-AMR group
SAMN16989620 53 1 2020 United Kingdom Europe ND/Others SAMN16989620 PRJNA248792 NA High-AMR group
SAMN16989627 282 14 2020 United Kingdom Europe ND/Others SAMN16989627 PRJNA248792 GCA_015741045.1 High-AMR group
SAMN16989634 282 14 2020 United Kingdom Europe ND/Others SAMN16989634 PRJNA248792 GCA_015741135.1 High-AMR group
SAMN20085648 321 6 2021 United Kingdom Europe ND/Others SAMN20085648 PRJNA248792 GCA_019149765.1 High-AMR group
SAMN20085648 97N 11 2021 United Kingdom Europe ND/Others SAMN20085648 PRJNA248792 GCA_019149765.1 High-AMR group
SAMN20085648 53 1 2021 United Kingdom Europe ND/Others SAMN20085648 PRJNA248792 GCA_019149765.1 High-AMR group
SAMN21463323 99N 10 2021 United Kingdom Europe ND/Others SAMN21463323 PRJNA248792 GCA_020019275.1 High-AMR group
SAMN21463323 61 9 2021 United Kingdom Europe ND/Others SAMN21463323 PRJNA248792 GCA_020019275.1 High-AMR group
SAMN21463409 73 4 2021 United Kingdom Europe ND/Others SAMN21463409 PRJNA248792 GCA_020021455.1 High-AMR group
SAMN22562423 263 18 2021 United Kingdom Europe ND/Others SAMN22562423 PRJNA248792 GCA_020622565.1 High-AMR group
SAMN22562423 43 15 2021 United Kingdom Europe ND/Others SAMN22562423 PRJNA248792 GCA_020622565.1 High-AMR group
SAMN23310562 73 4 2021 United Kingdom Europe ND/Others SAMN23310562 PRJNA248792 GCA_020913485.1 High-AMR group
SAMN28968407 47 9 2022 United Kingdom Europe ND/Others SAMN28968407 PRJNA248792 NA High-AMR group
SAMN30718082 97N 11 2022 United Kingdom Europe ND/Others SAMN30718082 PRJNA248792 NA High-AMR group
SAMN30718122 256 3 2022 United Kingdom Europe ND/Others SAMN30718122 PRJNA248792 NA High-AMR group
SAMN32132125 101N 14 2022 United Kingdom Europe ND/Others SAMN32132125 PRJNA248792 NA High-AMR group
SAMN32132125 296 14 2022 United Kingdom Europe ND/Others SAMN32132125 PRJNA248792 NA High-AMR group
SAMN32132125 304 14 2022 United Kingdom Europe ND/Others SAMN32132125 PRJNA248792 NA High-AMR group
SAMN32132125 292 14 2022 United Kingdom Europe ND/Others SAMN32132125 PRJNA248792 NA High-AMR group
SAMN32132125 298 14 2022 United Kingdom Europe ND/Others SAMN32132125 PRJNA248792 NA High-AMR group
SAMN32132125 308 14 2022 United Kingdom Europe ND/Others SAMN32132125 PRJNA248792 NA High-AMR group
SAMN32132125 297 14 2022 United Kingdom Europe ND/Others SAMN32132125 PRJNA248792 NA High-AMR group
SAMN32132125 306 14 2022 United Kingdom Europe ND/Others SAMN32132125 PRJNA248792 NA High-AMR group
SAMN32132125 300 14 2022 United Kingdom Europe ND/Others SAMN32132125 PRJNA248792 NA High-AMR group
SAMN32132125 317 14 2022 United Kingdom Europe ND/Others SAMN32132125 PRJNA248792 NA High-AMR group
SAMN32132125 264 14 2022 United Kingdom Europe ND/Others SAMN32132125 PRJNA248792 NA High-AMR group
SAMN32132125 310 14 2022 United Kingdom Europe ND/Others SAMN32132125 PRJNA248792 NA High-AMR group
SAMN32132125 314 14 2022 United Kingdom Europe ND/Others SAMN32132125 PRJNA248792 NA High-AMR group
SAMN32132125 290 14 2022 United Kingdom Europe ND/Others SAMN32132125 PRJNA248792 NA High-AMR group
SAMN32132162 101N 14 2022 United Kingdom Europe ND/Others SAMN32132162 PRJNA248792 NA High-AMR group
SAMN32132162 296 14 2022 United Kingdom Europe ND/Others SAMN32132162 PRJNA248792 NA High-AMR group
SAMN32132162 304 14 2022 United Kingdom Europe ND/Others SAMN32132162 PRJNA248792 NA High-AMR group
SAMN32132162 306 14 2022 United Kingdom Europe ND/Others SAMN32132162 PRJNA248792 NA High-AMR group
SAMN32132162 298 14 2022 United Kingdom Europe ND/Others SAMN32132162 PRJNA248792 NA High-AMR group
SAMN32132162 308 14 2022 United Kingdom Europe ND/Others SAMN32132162 PRJNA248792 NA High-AMR group
SAMN32132162 292 14 2022 United Kingdom Europe ND/Others SAMN32132162 PRJNA248792 NA High-AMR group
SAMN32132162 264 14 2022 United Kingdom Europe ND/Others SAMN32132162 PRJNA248792 NA High-AMR group
SAMN32132162 300 14 2022 United Kingdom Europe ND/Others SAMN32132162 PRJNA248792 NA High-AMR group
SAMN32132162 317 14 2022 United Kingdom Europe ND/Others SAMN32132162 PRJNA248792 NA High-AMR group
SAMN32132162 290 14 2022 United Kingdom Europe ND/Others SAMN32132162 PRJNA248792 NA High-AMR group
SAMN32132162 310 14 2022 United Kingdom Europe ND/Others SAMN32132162 PRJNA248792 NA High-AMR group
SAMN32132162 297 14 2022 United Kingdom Europe ND/Others SAMN32132162 PRJNA248792 NA High-AMR group
SAMN32132162 314 14 2022 United Kingdom Europe ND/Others SAMN32132162 PRJNA248792 NA High-AMR group
SAMN41091846 47 9 2023 Mexico North America Poultry SAMN41091846 PRJNA1073910 GCA_038510935.1 High-AMR group
Table S3: Novel isolates sequenced for this study (Ref_file column) and their corresponding closest publicly available isolate from South Africa (Closest_ZA_public_sample). The core genome SNP distance between the novel and public isolates are in the `Distance` column. `Collection Year`,`Country`, and `Source Type` columns show the year, country (All from South Africa) and source of isolation of …
Closest_ZA_public_sample Ref_file Distance Collection Year Country Source Type Bio Project ID
SAMEA14356617 100N 32 2022 South Africa Food PRJEB39546
SAMEA14356617 313 30 2022 South Africa Food PRJEB39546
SAMEA14372699 300 16 2022 South Africa Food PRJEB39546
SAMEA14372699 292 16 2022 South Africa Food PRJEB39546
SAMEA14372699 306 16 2022 South Africa Food PRJEB39546
SAMEA14372699 264 16 2022 South Africa Food PRJEB39546
SAMEA14372699 308 16 2022 South Africa Food PRJEB39546
SAMEA14372699 298 16 2022 South Africa Food PRJEB39546
SAMEA14372699 291 24 2022 South Africa Food PRJEB39546
SAMEA14372699 290 16 2022 South Africa Food PRJEB39546
SAMEA14372699 296 16 2022 South Africa Food PRJEB39546
SAMEA14372699 314 16 2022 South Africa Food PRJEB39546
SAMEA14372699 319 42 2022 South Africa Food PRJEB39546
SAMEA14372699 101N 16 2022 South Africa Food PRJEB39546
SAMEA14372699 310 16 2022 South Africa Food PRJEB39546
SAMEA14372699 98N 42 2022 South Africa Food PRJEB39546
SAMEA14372699 297 16 2022 South Africa Food PRJEB39546
SAMEA14372699 304 16 2022 South Africa Food PRJEB39546
SAMEA14372699 317 16 2022 South Africa Food PRJEB39546
SAMEA14372702 292 16 2022 South Africa Food PRJEB39546
SAMEA14372702 300 16 2022 South Africa Food PRJEB39546
SAMEA14372702 296 16 2022 South Africa Food PRJEB39546
SAMEA14372702 298 16 2022 South Africa Food PRJEB39546
SAMEA14372702 264 16 2022 South Africa Food PRJEB39546
SAMEA14372702 304 16 2022 South Africa Food PRJEB39546
SAMEA14372702 308 16 2022 South Africa Food PRJEB39546
SAMEA14372702 101N 16 2022 South Africa Food PRJEB39546
SAMEA14372702 290 16 2022 South Africa Food PRJEB39546
SAMEA14372702 314 16 2022 South Africa Food PRJEB39546
SAMEA14372702 297 16 2022 South Africa Food PRJEB39546
SAMEA14372702 310 16 2022 South Africa Food PRJEB39546
SAMEA14372702 98N 42 2022 South Africa Food PRJEB39546
SAMEA14372702 319 42 2022 South Africa Food PRJEB39546
SAMEA14372702 317 16 2022 South Africa Food PRJEB39546
SAMEA14372702 291 24 2022 South Africa Food PRJEB39546
SAMEA14372702 306 16 2022 South Africa Food PRJEB39546
SAMEA14452846 319 42 2022 South Africa Food PRJEB39546
SAMEA14452846 313 30 2022 South Africa Food PRJEB39546
SAMEA14452846 98N 42 2022 South Africa Food PRJEB39546
SAMEA14452846 100N 32 2022 South Africa Food PRJEB39546
SAMEA14452846 263 18 2022 South Africa Food PRJEB39546
SAMEA14452846 282 27 2022 South Africa Food PRJEB39546
SAMEA14452847 264 16 2022 South Africa Food PRJEB39546
SAMEA14452847 101N 16 2022 South Africa Food PRJEB39546
SAMEA14452847 297 16 2022 South Africa Food PRJEB39546
SAMEA14452847 300 16 2022 South Africa Food PRJEB39546
SAMEA14452847 314 16 2022 South Africa Food PRJEB39546
SAMEA14452847 291 24 2022 South Africa Food PRJEB39546
SAMEA14452847 296 16 2022 South Africa Food PRJEB39546
SAMEA14452847 290 16 2022 South Africa Food PRJEB39546
SAMEA14452847 306 16 2022 South Africa Food PRJEB39546
SAMEA14452847 310 16 2022 South Africa Food PRJEB39546
SAMEA14452847 304 16 2022 South Africa Food PRJEB39546
SAMEA14452847 308 16 2022 South Africa Food PRJEB39546
SAMEA14452847 298 16 2022 South Africa Food PRJEB39546
SAMEA14452847 317 16 2022 South Africa Food PRJEB39546
SAMEA14452847 98N 42 2022 South Africa Food PRJEB39546
SAMEA14452847 292 16 2022 South Africa Food PRJEB39546
SAMEA14452847 319 42 2022 South Africa Food PRJEB39546
SAMN40152689 256 22 2022 South Africa Poultry PRJNA1081203
SAMN40152689 321 9 2022 South Africa Poultry PRJNA1081203
SAMN40152689 97N 14 2022 South Africa Poultry PRJNA1081203
SAMN40152689 99N 26 2022 South Africa Poultry PRJNA1081203
